# Supplementary material for: Samba II PCR testing for COVID-19 in pregnant women: a retrospective cohort study and literature review
Source: BMC Pregnancy Childbirth. 2021 Mar 17;21:212. doi: 10.1186/s12884-021-03653-4 (PMC7968137; doi:10.1186/s12884-021-03653-4)
Supplement: Supplementary file 1 — Additional file 1. [file 12884_2021_3653_MOESM1_ESM.xlsx]

## Sheet: Sheet4
Row Labels	Count of Patient
< 6	239
> 24	3
12.1-18.0	41
18.1-24.0	13
6.1-12.0	125
(blank)	44
Grand Total	465

## Sheet: SAMBA II TAT IN MATERNITY
Samba II swab turnaround times (Hours)
1.3
1.5
1.7
1.7
1.7
1.7
1.7
1.8
1.8
1.8
1.8
1.8
1.8
1.8
1.8
1.8
1.8
1.8
1.8
1.8
1.8
1.8
1.8
1.9
1.9
1.9
1.9
1.9
1.9
1.9
1.9
1.9
1.9
1.9
1.9
1.9
1.9
1.9
1.9
1.9
2
2
2
2
2
2
2
2
2
2
2
2
2
2
2
2
2
2
2
2
2
2
2
2
2.1
2.1
2.1
2.1
2.1
2.1
2.1
2.1
2.2
2.2
2.2
2.2
2.2
2.2
2.2
2.2
2.2
2.2
2.3
2.3
2.3
2.3
2.3
2.3
2.3
2.3
2.4
2.4
2.4
2.4
2.4
2.4
2.4
2.4
2.4
2.4
2.5
2.5
2.5
2.5
2.5
2.5
2.5
2.6
2.6
2.6
2.6
2.6
2.6
2.7
2.7
2.77
2.8
2.8
2.8
2.9
3
3.1
3.1
3.1
3.1
3.2
3.3
3.3
3.3
3.3
3.3
3.45
3.5
3.5
3.5
3.5
3.5
3.6
3.6
3.6
3.6
3.6
3.6
3.7
3.7
3.8
3.8
3.9
3.9
3.9
3.9
3.9
3.9
4
4
4
4.1
4.1
4.1
4.1
4.1
4.1
4.1
4.1
4.1
4.2
4.2
4.2
4.2
4.2
4.3
4.3
4.3
4.3
4.3
4.3
4.3
4.4
4.4
4.4
4.4
4.4
4.4
4.43
4.47
4.5
4.5
4.5
4.6
4.6
4.6
4.6
4.7
4.7
4.7
4.8
4.8
4.8
4.8
4.9
4.9
4.9
4.9
4.9
4.9
4.9
4.9
4.97
5.1
5.1
5.1
5.2
5.3
5.3
5.3
5.3
5.3
5.3
5.32
5.4
5.4
5.4
5.4
5.4
5.4
5.4
5.4
5.4
5.4
5.5
5.5
5.5
5.5
5.5
5.5
5.6
5.6
5.6
5.6
5.63
5.7
5.7
5.8
5.8
5.9
5.9
6
6
6.07
6.1
6.1
6.1
6.1
6.2
6.2
6.2
6.4
6.4
6.4
6.43
6.5
6.6
6.7
6.7
6.7
6.7
6.7
6.7
6.8
6.8
6.9
6.9
6.9
7
7
7.02
7.1
7.1
7.12
7.2
7.3
7.38
7.4
7.4
7.4
7.4
7.4
7.5
7.6
7.6
7.6
7.7
7.7
7.8
7.8
7.8
7.9
7.9
7.9
8
8
8
8.1
8.1
8.1
8.1
8.1
8.2
8.2
8.3
8.3
8.3
8.3
8.4
8.4
8.4
8.4
8.4
8.5
8.5
8.5
8.7
8.7
8.9
8.9
9
9
9.02
9.1
9.1
9.1
9.2
9.2
9.3
9.3
9.3
9.4
9.4
9.5
9.6
9.7
9.7
9.7
9.8
9.9
10.1
10.1
10.2
10.22
10.4
10.4
10.5
10.5
10.5
10.6
10.6
10.6
10.7
10.8
11
11
11.15
11.2
11.2
11.3
11.33
11.37
11.4
11.53
11.6
11.6833
11.93
12
12.08
12.1
12.2
12.3
12.3
12.3
12.3
12.4
12.6
12.7
12.8
13
13
13
13.02
13.25
13.3
13.4
13.5
13.58
13.8
13.9
13.95
14
14.2
14.3
14.3
14.48
14.5
14.6
14.6
14.9
14.93
15.32
15.4
15.5
15.5
15.75
16.1
16.5
16.7
17
18.2
18.3
18.3
18.8
19
19.3
19.63
20
20.1
20.3
20.7
21
21.27
22.8
24.37
40.08
72.12
